# Supplementary material for: Human factors methods in the design of digital decision support systems for population health: a scoping review
Source: BMC Public Health. 2024 Sep 10;24:2458. doi: 10.1186/s12889-024-19968-8 (PMC11385511; doi:10.1186/s12889-024-19968-8)
Supplement: Supplementary file 2 — Supplementary Material 2 [file 12889_2024_19968_MOESM2_ESM.xlsx]

## Sheet: Study Characteristics
Authors (first author, et al.)	Authors' Discipline	Publication Year	Publication Year Category	Publication Type	Publication Venue	Publication Venue Category	Study location(s)	Study location Category
Aburto et al.	PH	2013	2010-2014	Peer-reviewed article	ARCHIVOS LATINOAMERICANOS DE NUTRICOÌN	PH	Global	Global
Accorsi et al.	CS/HCI/HF/Infomatics	2014	2010-2014	Technical report	HAL open access archives	Other	Global	Global
Adini et al.	PH	2014	2010-2014	Peer-reviewed article	Frontiers in Public Health	PH	Germany	Europe
Ahn et al.	Multidisciplinary	2021	2020-2023*	Peer-reviewed article	JMIR public health surveillance	PH	Australia	Oceania
Akre, et al	CS/HCI/HF/Infomatics	2021	2020-2023*	Peer-reviewed article	JAMIA Open	PH	USA	North America
Al-Hajj	Multidisciplinary	2013	2010-2014	Conference Proceeding	46th Hawaii International Conference on System Sciences	CS	Canada	North America
Al-Hajj et al.	Multidisciplinary	2017	2015-2019	Peer-reviewed article	International Journal of Environmental Research and Public Health	PH	Canada	North America
Ali et al.	PH	2018	2015-2019	Technical report	Morbidity and Mortality Weekly Report Surveillance Summaries	PH	Kenya	Africa
Almi√±ana, et al	PH	2022	2020-2023*	Peer-reviewed article	Global Health: Science and Practice	PH	Ethiopia	Africa
Alpers et al.	CS/HCI/HF/Infomatics	2023	2020-2023*	Peer-reviewed article	JMIR FORMATIVE RESEARCH	PH	Germany & Israel	Mult.
Altura, et al.	CS/HCI/HF/Infomatics	2023	2020-2023*	Conference Proceeding	11th International Conference on Information and Education Technology	CS	Philippines	Asia
Anderson et al.	CS/HCI/HF/Infomatics	2017	2015-2019	Conference Proceeding	Systems and Information Engineering Design Symposium (SIEDS)	CS	USA	North America
Andersson et al.	Multidisciplinary	2021	2020-2023*	Peer-reviewed article	Global Health: Science and Practice	PH	Kenya	Africa
Anema et al.	PH	2012	2010-2014	Peer-reviewed article	Globalization and Health	PH	USA	North America
Ansari et al	PH	2023	2020-2023*	Peer-reviewed article	Journal of the American Medical Informations Association	PH	USA	North America
Azofeifa et al.	PH	2012	2010-2014	Peer-reviewed article	J Registry Manag	PH	USA	North America
Backonja, et al	PH	2022	2020-2023*	Peer-reviewed article	Journal of Biomedical Infomatics	Infomatics	USA	North America
Bhowmick et al.	PH	2008	2005-2009	Peer-reviewed article	International Journal of Health Geographics	Geospatial	USA	North America
Bogl et al.	CS/HCI/HF/Infomatics	2013	2010-2014	Peer-reviewed article	IEEE TRANSACTIONS ON VISUALIZATION AND COMPUTER GRAPHICS,	CS	Austria	Europe
Bollaerts et al	PH	2018	2015-2019	Peer-reviewed article	Drug Saf	PH	England	Europe
Boonchieng et al.	PH	2019	2015-2019	Peer-reviewed article	Journal of Computers	CS	Thailand	Asia
Borges et al.	CS/HCI/HF/Infomatics	2007	2005-2009	Conference Proceeding	AMIA Annual Meeting	PH	Brazil	South America
Brownson et al.	PH	2015	2015-2019	Peer-reviewed article	J Public Health Management Practice	PH	USA	North America
Burgess, et al	PH	2021	2020-2023*	Peer-reviewed article	JAMIA Open	PH	USA	North America
Butchart et al.	PH	2001	2000-2004	Peer-reviewed article	South Asia Multidisciplinary Academic Journal	Other	South Africa	Africa
Carbonare et al.	CS/HCI/HF/Infomatics	2012	2010-2014	Peer-reviewed article	Quality of Life through Quality of Information	PH	Italy	Europe
Card et al.	PH	2021	2020-2023*	Peer-reviewed article	Archives of sexual behavior	PH	Canada	North America
Carr et al.	PH	2017	2015-2019	Peer-reviewed article	International journal of medical informatics	Infomatics	Canada	North America
Cesario et al.	Multidisciplinary	2012	2010-2014	Conference Proceeding	16th International Conference on Information Visualisation	CS	Brazil	South America
Chirambo et al.	Multidisciplinary	2021	2020-2023*	Peer-reviewed article	International Journal of Medical Informatics	Infomatics	Malawi	Africa
Cinnamon et al	PH	2009	2005-2009	Peer-reviewed article	Geospatial Health	Geospatial	Canada	North America
Cleland et al.	Multidisciplinary	2019	2015-2019	Conference Proceeding	International conference on human-computer interaction	CS	England	Europe
Concannon et al.	PH	2019	2015-2019	Peer-reviewed article	JMIR FORMATIVE RESEARCH	PH	South Africa	Africa
Cox et al	PH	2013	2010-2014	Peer-reviewed article	PLOS one	PH	Canada	North America
Cretikos et al	PH	2008	2005-2009	Peer-reviewed article	NSW Public Health Bulletin	PH	Australia	Oceania
Cruden et al.	PH	2020	2020-2023*	Peer-reviewed article	Prevention science	PH	USA	North America
Cunningham et al.	CS/HCI/HF/Infomatics	2016	2015-2019	Conference Proceeding	IEEE 2016 Global Humanitarian Technology Conference	Other	Ethiopia	Africa
de Lima	CS/HCI/HF/Infomatics	2016	2015-2019	Peer-reviewed article	International Journal of Environmental Research and Public Health	PH	Brazil	South America
Delcher, et al.	PH	2023	2020-2023*	Peer-reviewed article	Criminology & Public Policy	Other	USA	North America
Doyle, et al.	PH	2023	2020-2023*	Peer-reviewed article	Crisis	Other	England	Europe
E.E. Agbemafle, et al.	PH	2023	2020-2023*	Peer-reviewed article	Public Health in Practice	PH	Ghana	Africa
Fareed et al.	Multidisciplinary	2020	2020-2023*	Peer-reviewed article	Applied Clinical Informatics	Infomatics	USA	North America
Fico et al.	CS/HCI/HF/Infomatics	2019	2015-2019	Peer-reviewed article	BMC Medical Informatics and Decision Making	Infomatics	Spain	Europe
Filos, et al.	Multidisciplinary	2021	2020-2023*	Peer-reviewed article	JMIR MHEALTH AND UHEALTH	PH	Poland	Europe
Finch et al.	Multidisciplinary	2019	2015-2019	Peer-reviewed article	Injury epidemiology	PH	Australia	Oceania
Fisher et al.	Multidisciplinary	2011	2010-2014	Peer-reviewed article	International Journal of Health Geographics	Geospatial	Indonesia	Oceania
Foldy et al.	PH	2004	2000-2004	Peer-reviewed article	J Public Health Management Practice	PH	USA	North America
Foldy et al.	PH	2004	2000-2004	Technical report	Morbidity and mortality weekly report	PH	USA	North America
Gagnon	Multidisciplinary	2016	2015-2019	Conference Proceeding	Hawaii International Conference on System Sciences	CS	Canada	North America
Gerrits et al.	PH	2019	2015-2019	Peer-reviewed article	BMC Medical Research Methodology	PH	Netherlands	Europe
Gesteland et al.	Multidisciplinary	2012	2010-2014	Brief communication	J Am Med Inform Assoc	PH	USA	North America
Geyer et al.	PH	2020	2020-2023*	Peer-reviewed article	International Journal of Geo-Information	Geospatial	USA	North America
Gourevitch et al.	PH	2019	2015-2019	Peer-reviewed article	American Journal of Public Health Surveillance	PH	USA	North America
Grossberndt et al.	PH	2012	2010-2014	Conference Proceeding	HENVINET (Health and Environment Network) final conference	PH	Norway	Europe
Guimaraes et al.	Multidisciplinary	2021	2020-2023*	Peer-reviewed article	ELEMEDICINE and e-HEALT	PH	Brazil	South America
Guthrie et al.	Multidisciplinary	2017	2015-2019	Peer-reviewed article	Journal of the American Medical Informatics Association	Infomatics	Canada	North America
Ha et al.	PH	2016	2015-2019	Peer-reviewed article	Journal of Health Communications	PH	Botswana	Africa
Harris et al.	Multidisciplinary	2018	2015-2019	Peer-reviewed article	International Journal of Environmental Research and Public Health	PH	USA	North America
Hawver et al.	CS/HCI/HF/Infomatics	2009	2005-2009	Conference Proceeding	Proceedings of the 2009 IEEE Systems and Information Engineering Design Symposium	CS	USA	North America
Heidebrecht et al.	PH	2011	2010-2014	Peer-reviewed article	International Journal of Tuberculosis Lung Disease	PH	South Africa	Africa
Hintermeier et al	PH	2022	2020-2023*	Peer-reviewed article	International Journal of Environmental Research and Public Health	PH	Germany	Europe
Hollis, et al.	PH	2023	2020-2023*	Peer-reviewed article	BMC Public Health	PH	Global	Global
Hu et al.	CS/HCI/HF/Infomatics	2006	2005-2009	Peer-reviewed article	IEEE TRANSACTIONS ON INFORMATION TECHNOLOGY IN BIOMEDICINE	Other	USA	North America
Hundley et al.	PH	2012	2010-2014	Peer-reviewed article	BMC Pregnancy and Childbirth	PH	Pakistan	Asia
Hussain-Alkhateeb	PH	2018	2015-2019	Conference Proceeding	PLoS ONE	PH	Brazil, Malaysia, Mexico	Mult.
Ilesanmi et al.	PH	2019	2015-2019	Supplement	The Pan African Medical Journal	PH	Sierra Leone	Africa
Insyirah Mohd Said et al	CS/HCI/HF/Infomatics	2022	2020-2023*	Conference Proceeding	IEEE International Power and Renewable Energy Conference (IPRECON)	Other	Malaysia	Asia
Ising, et al.	PH	2023	2020-2023*	Peer-reviewed article	JPHMP	PH	USA	North America
Jankowska et al.	PH	2019	2015-2019	Peer-reviewed article	TOOLS FOR PUBLIC HEALTH PRACTICE	PH	USA	North America
Jinpon et al.	CS/HCI/HF/Infomatics	2019	2015-2019	Peer-reviewed article	Walailak journal of Science and Technology	Other	Thailand	Asia
Jinpon et al.	CS/HCI/HF/Infomatics	2017	2015-2019	Peer-reviewed article	INFORMATICS FOR HEALTH & SOCIAL CARE	Infomatics	Thailand	Asia
Jonnalagadda et al	CS/HCI/HF/Infomatics	2022	2020-2023*	Peer-reviewed article	Applied Clinical Infomatics	Infomatics	USA	North America
Joshi et al.	PH	2012	2010-2014	Peer-reviewed article	Technology and health care	Other	Brazil	South America
Kadam et al.	PH	2020	2020-2023*	Peer-reviewed article	PLoS ONE	PH	England	Europe
Karlsson et al.	Multidisciplinary	2013	2010-2014	Peer-reviewed article	MEDINFO	PH	Sweden	Europe
Keeling et al.	Multidisciplinary	2011	2010-2014	Conference Proceeding	AMIA Annual Symposium Proceedings	PH	USA	North America
Kelly et al.	PH	2011	2010-2014	Peer-reviewed article	Geospatial Health	Geospatial	Vanuatu	Oceania
Kenealy et al.	PH	2011	2010-2014	Peer-reviewed article	Australian and New Zealand Journal of Public Health	PH	New Zealand	Oceania
Laberge et al.	Multidisciplinary	2013	2010-2014	Peer-reviewed article	Applied Clinical Informatics	Infomatics	Canada	North America
Lardi et al	PH	2021	2020-2023*	Peer-reviewed article	JMIR Public Health Surveillance	PH	Yemen	Asia
Lechner et al	PH	2022	2020-2023*	Peer-reviewed article	International Journal of Neonatal Screening	PH	USA	North America
Li, et al.	CS/HCI/HF/Infomatics	2022	2020-2023*	Peer-reviewed article	Journal of Biomedical Informatics	Infomatics	USA	North America
Liaw et al.	PH	2020	2020-2023*	Peer-reviewed article	Journal of the American Medical Informatics Association	Infomatics	Pacific Island Countries	Oceania
Livnat et al	Multidisciplinary	2012	2010-2014	Peer-reviewed article	IEEE Computer Graphics and Applications	CS	USA	North America
Loschen et al.	PH	2007	2005-2009	Conference Proceeding	AMIA 2007 Symposium Proceedings	PH	USA	North America
Loschen et al.	Multidisciplinary	2010	2010-2014	Peer-reviewed article	Online Journal of Public Health Informatics	Infomatics	USA	North America
Maclachlan et al.	Multidisciplinary	2007	2005-2009	Peer-reviewed article	Health & Place	PH	Canada	North America
Mansoor et al.	CS/HCI/HF/Infomatics	2021	2020-2023*	Conference Proceeding	Proceedings of the 16th International Joint Conference on Computer Vision, Imaging and Computer Graphics Theory and Applications	CS	USA	North America
Margevicius et al.	Multidisciplinary	2015	2015-2019	Peer-reviewed article	PLoS One	PH	USA	North America
McGladrey et al.	PH	2012	2010-2014	Peer-reviewed article	American Journal of Health Education	PH	USA	North America
Meidani, et al.	PH	2002	2000-2004	Peer-reviewed article	Methods of Information in Medicine	PH	Iran	Asia
Merkord et al.	Multidisciplinary	2017	2015-2019	Peer-reviewed article	Malaria Journal	PH	Ethiopia	Africa
Millery et al.	CS/HCI/HF/Infomatics	2015	2015-2019	Conference Proceeding	AMIA Annu Symp Proc	PH	USA	North America
Mittelstadt et al.	CS/HCI/HF/Infomatics	2014	2010-2014	Conference Proceeding	Proceedings of the 2014 International Working Conference on Advanced Visual Interfaces	CS	USA	North America
Mukhtar et al	PH	2006	2005-2009	Peer-reviewed article	Preventing Chronic Disease Public Health Research, Practice and Policy	PH	USA	North America
Nagykaldi et al .	PH	2006	2005-2009	Peer-reviewed article	Journal of Public Health Management Practice	PH	USA	North America
Ngo et al.	PH	2019	2015-2019	Peer-reviewed article	Geospatial Health	Geospatial	Vietnam	Asia
Nguyen et al.	PH	2015	2015-2019	Peer-reviewed article	mHealth and Wearable Health Technologies	Other	India	Asia
O'Flaherty, et al.	PH	2021	2020-2023*	Technical report	Health Technology Assessment	Other	England	Europe
O'Leary, et al.	PH	2023	2020-2023*	Peer-reviewed article	Cancer Causes & Control	PH	USA	North America
Olvingson et al.	Multidisciplinary	2002	2000-2004	Peer-reviewed article	Methods Inf Med	PH	Sweden	Europe
Osborn et al.	PH	2019	2015-2019	Technical report	Disaster Medicine and Public Health Preparedness	PH	USA	North America
Park et al.	Multidisciplinary	2017	2015-2019	Conference Proceeding	Proceedings of the 18th International Digital Government Research conference, Staten Island, New York,	Other	USA	North America
Parks et al.	PH	2009	2005-2009	Conference Proceeding	AMIA 2009 Symposium Proceedings	PH	USA	North America
Pelat	PH	2017	2015-2019	Peer-reviewed article	Euro Surveillance	PH	France	Europe
Pontin et al.	PH	2019	2015-2019	Peer-reviewed article	Journal of Child Health Care	PH	England	Europe
Praharaj, et al.	Other	2023	2020-2023*	Peer-reviewed article	Urban Analytics and City Science	Geospatial	USA	North America
Rachmani et al.	Multidisciplinary	2020	2020-2023*	Peer-reviewed article	International Journal of Medical Informatics	Infomatics	Indonesia	Asia
Rahmad et al	PH	2022	2020-2023*	Peer-reviewed article	Public Health Education and Training	PH	Indonesia	Asia
Rajamani et. al	Multidisciplinary	2018	2015-2019	Conference Proceeding	AMIA Annu Symp Proc	PH	USA	North America
Rajamani, et al.	Multidisciplinary	2023	2020-2023*	Peer-reviewed article	JAMIA Open	PH	USA	North America
Rajvanshi et al.	Multidisciplinary	2021	2020-2023*	Peer-reviewed article	Malaria Journal	PH	India	Asia
Reeder et al.	PH	2011	2010-2014	Peer-reviewed article	Journal of Biomedical Informatics	Infomatics	USA	North America
Reeder et al.	PH	2014	2010-2014	Peer-reviewed article	Public health nursing	PH	USA	North America
Riera-Montes	PH	2011	2010-2014	Technical report	Surveillance and Outbreak Reports	PH	Sweden	Europe
Rivers, et al.	PH	2023	2020-2023*	Peer-reviewed article	MDM Policy & Practice	PH	USA	North America
Roberton et al.	PH	2017	2015-2019	Peer-reviewed article	BMC Public Health	PH	USA	North America
Robinson et al.	Other	2011	2010-2014	Peer-reviewed article	Health Informatics Journal	Infomatics	USA	North America
Sahar et al.	Multidisciplinary	2015	2015-2019	Peer-reviewed article	Online Journal of Public Health Informatics	Infomatics	USA	North America
Schooley et al.	Infomatics	2020	2020-2023*	Conference Proceeding	Advances in Human Factors and Ergonomics in Healthcare and Medical Devices. AHFE 2020. Advances in Intelligent Systems and Computing	HF/HCI	USA	North America
Scotch et al.	Infomatics	2007	2005-2009	Peer-reviewed article	J Usability Stud.	HF/HCI	USA	North America
Semwanga et al.	Infomatics	2016	2015-2019	Peer-reviewed article	Health Research Policy and Systems	PH	Uganda	Africa
Shimpi et al	PH	2023	2020-2023*	Peer-reviewed article	Journal of Technology and Health Care	Other	USA	North America
Sinclair et al.	CS/HCI/HF/Infomatics	2008	2005-2009	Peer-reviewed article	Health Policy	PH	Canada	North America
Sopan et al.	PH	2012	2010-2014	Peer-reviewed article	Government Information Quarterly	Other	USA	North America
Stegmuller et al.	PH	2017	2015-2019	Peer-reviewed article	BMC Public Health	PH	USA	North America
Struik et al.	Multidisciplinary	2019	2015-2019	Peer-reviewed article	American Journal of Men's Health	PH	Canada	North America
Sutcliffe et al.	Multidisciplinary	2014	2010-2014	Peer-reviewed article	Information Visualization	CS	England	Europe
Svoronos	PH	2008	2005-2009	Peer-reviewed article	Int. J. Healthcare Technology Management,	Other	Rwanda	Africa
Swift, et al.	PH	2023	2020-2023*	Peer-reviewed article	BMJ Open	PH	Global	Global
Tchoualeu, et al.	PH	2021	2020-2023*	Peer-reviewed article	The Pan African Medical Journal	PH	Nigeria	Africa
Tegegne et al	Multidisciplinary	2023	2020-2023*	Peer-reviewed article	Frontiers in Public Health	PH	Europe	Europe
Tennant et al	CS/HCI/HF/Infomatics	2022	2020-2023*	Peer-reviewed article	IEEE Journal of Translational Engineering in Health and Medicine	CS	Canada	North America
Thew et al.	CS/HCI/HF/Infomatics	2011	2010-2014	Peer-reviewed article	Methods Inf Med	PH	England	Europe
Thew et al.	CS/HCI/HF/Infomatics	2009	2005-2009	Peer-reviewed article	IEEE software	CS	England	Europe
Tilahun et al.	CS/HCI/HF/Infomatics	2014	2010-2014	Peer-reviewed article	JMIR Med Inform	PH	Africa	Africa
Timpka et al.	PH	2005	2005-2009	Conference Proceeding	AMIA 2005 Symposium Proceedings	PH	Sweden	Europe
Tobgay et al.	PH	2016	2015-2019	Peer-reviewed article	Malar J	PH	Bhutan	Africa
Tom-Aba et al.	PH	2018	2015-2019	Book chapter	Studies in health technology and informatics	Infomatics	Nigeria	Africa
Travers et al.	PH	2013	2010-2014	Conference Proceeding	AMIA Annu Symp Proc.	PH	USA	North America
Turner et al.	CS/HCI/HF/Infomatics	2013	2010-2014	Peer-reviewed article	Disaster Med Public Health Prep	PH	USA	North America
V√°zquez Noguera, et al.	PH	2023	2020-2023*	Conference Proceeding	Colombian Conference on Computing	CS	Paraguay	South America
Valaitis et al.	Multidisciplinary	2005	2005-2009	Peer-reviewed article	BMC Medical Informatics and Decision Making	Infomatics	Canada	North America
Wang et al.	PH	2018	2015-2019	Conference Proceeding	AMIA Annu Symp Proc	PH	USA	North America
Wang et al.	PH	2017	2015-2019	Conference Proceeding	International Conference on Computational Science and Computational Intelligence	CS	USA	North America
Wells, et al	PH	2021	2020-2023*	Peer-reviewed article	BMC Public Health	PH	England	Europe
Wongsapai et al.	PH	2013	2010-2014	Peer-reviewed article	MEDINFO	PH	Thailand	Asia
Wu et al.	PH	2020	2020-2023*	Peer-reviewed article	Drug and Alcohol Dependence	PH	USA	North America
Yancey et al.	CS/HCI/HF/Infomatics	2010	2010-2014	Peer-reviewed article	Am J Prev Med.	PH	USA	North America
Yang, et al.	PH	2023	2020-2023*	Peer-reviewed article	EEE TRANSACTIONS ON VISUALIZATION AND COMPUTER GRAPHICS	CS	Japan	Asia
Yuan et al.	PH	2017	2015-2019	Conference Proceeding	AMIA Annu Symp Proc.	PH	Canada	North America
Zakkar et al.	PH	2017	2015-2019	Peer-reviewed article	Online Journal of Public Health Informatics	Infomatics	Canada	North America
Zheng, et al	PH	2021	2020-2023*	Peer-reviewed article	JMIR Public Health and Surveillance	PH	USA	North America

## Sheet: Population Health Characteristi
Authors (first author, et al.)	Publication Year	Public Health Topic	Other Public Health Topic	Public Health tool type	Population Health End-user	Other: Population Health End User	Public Health Setting	Other Public Health Setting
Aburto et al.	2013	Nutrition		Surveillance	Program planners		Public health (NOS)
Accorsi et al.	2014	Other	River water quality	Surveillance	Other	Government	Public health (NOS)
Adini et al.	2014	Other	Bioterrorism	Evaluation	Policy makers		Hospitals
Ahn et al.	2021	Infectious disease		Surveillance	Program planners		Public health (NOS)
Akre, et al	2021	Infectious disease		Predictive modeling	Public health professionals		Multiple levels of public health
Al-Hajj	2013	Injury		Surveillance	Program planners		Other	Injury stakeholders
Al-Hajj et al.	2017	Injury		Surveillance	Program planners		Other	Injury stakeholders
Ali et al.	2018	Infectious disease		Surveillance	Program planners		Federal public health
Almi√±ana, et al	2022	Vaccines and drugs		Surveillance	Program planners		Multiple levels of public health
Alpers et al.	2023	Infectious disease		Predictive modeling	Multidisciplinary public health		Local public health
Altura, et al.	2023	Infectious disease		Other	Multidisciplinary public health		Local public health
Anderson et al.	2017	Nutrition		Other	Policy makers		Public health (NOS)
Andersson et al.	2021	Maternal, newborn, and child health		Other	Community health workers		Community health center
Anema et al.	2012	Infectious disease		Evaluation	Policy makers		Federal public health
Ansari et al	2023	Infectious disease		Surveillance	Public health professionals		Regional public health
Azofeifa et al.	2012	Maternal, newborn, and child health		Surveillance	Program planners		Public health (NOS)
Backonja, et al	2022	Public health data and indicators		Surveillance	Multidisciplinary public health		Local public health
Bhowmick et al.	2008	Non-communicable disease		Surveillance	Multidisciplinary public health		Regional public health
Bogl et al.	2013	Non-communicable disease		Predictive modeling	Academia		Multiple levels of public health
Bollaerts et al	2018	Vaccines and drugs		Surveillance	Public health professionals		Public health (NOS)
Boonchieng et al.	2019	Public health data and indicators		Surveillance	Other	Healthcare workforce	Regional public health
Borges et al.	2007	Other	physical therapy	Other	Multidisciplinary public health		Other	Physiotherapy
Brownson et al.	2015	Maternal, newborn, and child health		Evaluation	Program planners		Public health (NOS)
Burgess, et al	2021	Infectious disease		Surveillance	Public health professionals		Local public health
Butchart et al.	2001	Injury		Surveillance	Public health professionals		Federal public health
Carbonare et al.	2012	Public health data and indicators		Surveillance	Program planners		Regional public health
Card et al.	2021	Infectious disease		Surveillance	Other	Researchers, community leaders and service providers	Regional public health
Carr et al.	2017	Non-communicable disease		Surveillance	Program planners		Other	Health service delivery
Cesario et al.	2012	Infectious disease		Surveillance	Public health professionals		Regional public health
Chirambo et al.	2021	Maternal, newborn, and child health		Surveillance	Multidisciplinary public health		Federal public health
Cinnamon et al	2009	Injury		Surveillance	Public health professionals		Local public health
Cleland et al.	2019	Other	European health sector	Surveillance	Policy makers		Public health (NOS)
Concannon et al.	2019	Infectious disease		Surveillance	Multidisciplinary public health		Local public health
Cox et al	2013	Infectious disease		Evaluation	Academia		Federal public health
Cretikos et al	2008	Infectious disease		Surveillance	Academia		Regional public health
Cruden et al.	2020	Maternal, newborn, and child health		Evaluation	Program planners		Public health (NOS)
Cunningham et al.	2016	Maternal, newborn, and child health		Surveillance	Multidisciplinary public health		Multiple levels of public health
de Lima	2016	Infectious disease		Surveillance	Multidisciplinary public health		Multiple levels of public health
Delcher, et al.	2023	Substance abuse		Surveillance	Multidisciplinary public health		Multiple levels of public health
Doyle, et al.	2023	Mental health		Surveillance	Multidisciplinary public health		Multiple levels of public health
E.E. Agbemafle, et al.	2023	Infectious disease		Surveillance	Multidisciplinary public health		Multiple levels of public health
Fareed et al.	2020	Maternal, newborn, and child health		Surveillance	Multidisciplinary public health		Regional public health
Fico et al.	2019	Non-communicable disease		Predictive modeling	Program planners		Hospitals
Filos, et al.	2021	Non-communicable disease		Surveillance	Multidisciplinary public health		Local public health
Finch et al.	2019	Injury		Surveillance	Program planners		Federal public health
Fisher et al.	2011	Public health data and indicators		Surveillance	Program planners		Local public health
Foldy et al.	2004	Other	Bioterrorism	Surveillance	Public health professionals		Hospitals
Foldy et al.	2004	Infectious disease		Surveillance	Program planners		Multiple levels of public health
Gagnon	2016	Vaccines and drugs		Surveillance	Other	Health managers	Multiple levels of public health
Gerrits et al.	2019	Public health data and indicators		Evaluation	Multidisciplinary public health		Public health (NOS)
Gesteland et al.	2012	Infectious disease		Surveillance	Multidisciplinary public health		Regional public health
Geyer et al.	2020	Non-communicable disease		Surveillance	Other	Health practitioners	Regional public health
Gourevitch et al.	2019	Public health data and indicators		Surveillance	Multidisciplinary public health		Local public health
Grossberndt et al.	2012	Non-communicable disease		Other	Policy makers		Other	Social media
Guimaraes et al.	2021	Vaccines and drugs		Surveillance	Multidisciplinary public health		Multiple levels of public health
Guthrie et al.	2017	Infectious disease		Surveillance	Program planners		Regional public health
Ha et al.	2016	Infectious disease		Surveillance	Community health workers		Federal public health
Harris et al.	2018	Non-communicable disease		Surveillance	Program planners		Local public health
Hawver et al.	2009	Mental health		Evaluation	Public health professionals		Regional public health
Heidebrecht et al.	2011	Infectious disease		Surveillance	Program planners		Regional public health
Hintermeier et al	2022	Other	Health of asylum seeking refugees	Surveillance	Program planners		Regional public health
Hollis, et al.	2023	Infectious disease		Surveillance	Multidisciplinary public health		Multiple levels of public health
Hu et al.	2006	Infectious disease		Surveillance	Program planners		Federal public health
Hundley et al.	2012	Maternal, newborn, and child health		Other	Multidisciplinary public health		Federal public health
Hussain-Alkhateeb	2018	Infectious disease		Surveillance	Program planners		Local public health
Ilesanmi et al.	2019	Infectious disease		Surveillance	Program planners		Regional public health
Insyirah Mohd Said et al	2022	Infectious disease		Surveillance	Policy makers		Federal public health
Ising, et al.	2023	Mental health		Surveillance	Public health professionals		Local public health
Jankowska et al.	2019	Maternal, newborn, and child health		Surveillance	Program planners		Regional public health
Jinpon et al.	2019	Public health data and indicators		Surveillance	Program planners		Local public health
Jinpon et al.	2017	Maternal, newborn, and child health		Evaluation	Other	Executive and health officers	Local public health
Jonnalagadda et al	2022	Public health data and indicators		Surveillance	Program planners		Multiple levels of public health
Joshi et al.	2012	Other	telehealth	Surveillance	Program planners		Public health (NOS)
Kadam et al.	2020	Other	Antimicrobial resistance	Surveillance	Policy makers		Public health (NOS)
Karlsson et al.	2013	Infectious disease		Surveillance	Multidisciplinary public health		Federal public health
Keeling et al.	2011	Public health data and indicators		Other	Academia		Public health (NOS)
Kelly et al.	2011	Infectious disease		Surveillance	Program planners		Local public health
Kenealy et al.	2011	Non-communicable disease		Predictive modeling	Public health professionals		Multiple levels of public health
Laberge et al.	2013	Public health data and indicators		Evaluation	Community health workers		Community health center
Lardi et al	2021	Infectious disease		Surveillance	Multidisciplinary public health		Multiple levels of public health
Lechner et al	2022	Maternal, newborn, and child health		Surveillance	Multidisciplinary public health		Other	Birthing facilities
Li, et al.	2022	Other	Access to healthcare	Surveillance	Multidisciplinary public health		Other	Health insurance providers
Liaw et al.	2020	Other	Country-level health profile	Surveillance	Multidisciplinary public health		Federal public health
Livnat et al	2012	Infectious disease		Surveillance	Policy makers		Multiple levels of public health
Loschen et al.	2007	Public health data and indicators		Surveillance	Public health professionals		Regional public health
Loschen et al.	2010	Infectious disease		Surveillance	Program planners		Regional public health
Maclachlan et al.	2007	Other	environmental justice and related public health research	Surveillance	Program planners		Local public health
Mansoor et al.	2021	Public health data and indicators		Surveillance	Public health professionals		Public health (NOS)
Margevicius et al.	2015	Infectious disease		Other	Public health professionals		Public health (NOS)
McGladrey et al.	2012	Infectious disease		Other	Other	Public health promotion	Local public health
Meidani, et al.	2002	Maternal, newborn, and child health		Surveillance	Multidisciplinary public health		Multiple levels of public health
Merkord et al.	2017	Infectious disease		Predictive modeling	Program planners		Regional public health
Millery et al.	2015	Other	Community health	Surveillance	Community health workers		Local public health
Mittelstadt et al.	2014	Vaccines and drugs		Surveillance	Other	Medical investigators	Hospitals
Mukhtar et al	2006	Non-communicable disease		Surveillance	Program planners		Federal public health
Nagykaldi et al .	2006	Infectious disease		Surveillance	Other	Primary care providers	Regional public health
Ngo et al.	2019	Infectious disease		Surveillance	Program planners		Regional public health
Nguyen et al.	2015	Maternal, newborn, and child health		Surveillance	Program planners		Regional public health
O'Flaherty, et al.	2021	Non-communicable disease		Predictive modeling	Multidisciplinary public health		Multiple levels of public health
O'Leary, et al.	2023	Non-communicable disease		Predictive modeling	Multidisciplinary public health		Multiple levels of public health
Olvingson et al.	2002	Injury		Surveillance	Public health professionals		Public health (NOS)
Osborn et al.	2019	Infectious disease		Surveillance	Program planners		Local public health
Park et al.	2017	Other	Management of care providers	Evaluation	Policy makers		Federal public health
Parks et al.	2009	Infectious disease		Surveillance	Multidisciplinary public health		Regional public health
Pelat	2017	Infectious disease		Surveillance	Program planners		Regional public health
Pontin et al.	2019	Maternal, newborn, and child health		Surveillance	Other	Public health nurses	Public health (NOS)
Praharaj, et al.	2023	Infectious disease		Other	Multidisciplinary public health		Multiple levels of public health
Rachmani et al.	2020	Infectious disease		Surveillance	Other	Primary care providers	Local public health
Rahmad et al	2022	Nutrition		Surveillance	Other	Nutrition programmers	Community health center
Rajamani et. al	2018	Vaccines and drugs		Other	Multidisciplinary public health		Regional public health
Rajamani, et al.	2023	Infectious disease		Surveillance	Multidisciplinary public health		Multiple levels of public health
Rajvanshi et al.	2021	Infectious disease		Surveillance	Multidisciplinary public health		Federal public health
Reeder et al.	2011	Public health data and indicators		Other	Multidisciplinary public health		Local public health
Reeder et al.	2014	Public health data and indicators		Other	Multidisciplinary public health		Local public health
Riera-Montes	2011	Infectious disease		Surveillance	Program planners		Federal public health
Rivers, et al.	2023	Non-communicable disease		Other	Multidisciplinary public health		Multiple levels of public health
Roberton et al.	2017	Maternal, newborn, and child health		Predictive modeling	Program planners		Public health (NOS)
Robinson et al.	2011	Public health data and indicators		Other	Multidisciplinary public health		Multiple levels of public health
Sahar et al.	2015	Other	Emergency response	Surveillance	Multidisciplinary public health		Multiple levels of public health
Schooley et al.	2020	Substance abuse		Other	Other	Opoid peer specialists	Public health (NOS)
Scotch et al.	2007	Other	Community health assessments	Surveillance	Community health workers		Public health (NOS)
Semwanga et al.	2016	Non-communicable disease		Surveillance	Multidisciplinary public health		Federal public health
Shimpi et al	2023	Other	Oral health	Surveillance	Multidisciplinary public health		Multiple levels of public health
Sinclair et al.	2008	Vaccines and drugs		Evaluation	Academia		Other	Primary care providers
Sopan et al.	2012	Public health data and indicators		Surveillance	Multidisciplinary public health		Multiple levels of public health
Stegmuller et al.	2017	Maternal, newborn, and child health		Predictive modeling	Program planners		Local public health
Struik et al.	2019	Mental health		Evaluation	Multidisciplinary public health		Public health (NOS)
Sutcliffe et al.	2014	Non-communicable disease		Surveillance	Multidisciplinary public health		Multiple levels of public health
Svoronos	2008	Infectious disease		Other	Other	Government	Multiple levels of public health
Swift, et al.	2023	Nutrition		Surveillance	Multidisciplinary public health		Multiple levels of public health
Tchoualeu, et al.	2021	Vaccines and drugs		Surveillance	Other	Primary care providers	Multiple levels of public health
Tegegne et al	2023	Other	Foodborne hazards (i.e., Salmonella, Campylobacter, Listeria), emerging threats (e.g., antimicrobial resistance) and other zoonotic hazards (psittacosis)	Evaluation	Multidisciplinary public health		Multiple levels of public health
Tennant et al	2022	Infectious disease		Predictive modeling	Other	Vaccination staff	Other	Vaccination clinics
Thew et al.	2011	Public health data and indicators		Surveillance	Multidisciplinary public health		Multiple levels of public health
Thew et al.	2009	Public health data and indicators		Surveillance	Multidisciplinary public health		Multiple levels of public health
Tilahun et al.	2014	Infectious disease		Surveillance	Multidisciplinary public health		Public health (NOS)
Timpka et al.	2005	Infectious disease		Predictive modeling	Public health professionals		Local public health
Tobgay et al.	2016	Infectious disease		Surveillance	Multidisciplinary public health		Federal public health
Tom-Aba et al.	2018	Infectious disease		Surveillance	Program planners		Hospitals
Travers et al.	2013	Infectious disease		Surveillance	Public health professionals		Hospitals
Turner et al.	2013	Other	Improving contact between medical clinics and public health clinics	Surveillance	Public health professionals		Local public health
V√°zquez Noguera, et al.	2023	Infectious disease		Predictive modeling	Policy makers		Multiple levels of public health
Valaitis et al.	2005	Infectious disease		Surveillance	Program planners		Multiple levels of public health
Wang et al.	2018	Other	Social network	Other	Program planners		Other	Medically underserved communities
Wang et al.	2017	Public health data and indicators		Other	Multidisciplinary public health		Multiple levels of public health
Wells, et al	2021	Vaccines and drugs		Surveillance	Multidisciplinary public health		Community health center
Wongsapai et al.	2013	Other	Oral health	Surveillance	Other	Dentists	Other	Dental
Wu et al.	2020	Substance abuse		Surveillance	Community health workers		Local public health
Yancey et al.	2010	Public health data and indicators		Other	Policy makers		Multiple levels of public health
Yang, et al.	2023	Infectious disease		Surveillance	Multidisciplinary public health		Multiple levels of public health
Yuan et al.	2017	Public health data and indicators		Other	Public health professionals		Public health (NOS)
Zakkar et al.	2017	Public health data and indicators		Surveillance	Policy makers		Public health (NOS)
Zheng, et al	2021	Infectious disease		Surveillance	Other	Hosptial administrators	Other	Health care facilities, the CDC, other agencies and organizations

## Sheet: Human Factors 
Authors (first author, et al.)	Publication Year	Design lifecycle phase(s)	No. of Phases Covered	Requirements gathering	Design and Prototyping	Testing and Evaluation	Post Deployment Evaluation
Aburto et al.	2013	Post deployment evaluation	1	No	No	No	Yes
Accorsi et al.	2014	Requirements gathering; testing & evaluation	2	Yes	No	Yes	No
Adini et al.	2014	Requirements gathering	1	Yes	No	No	No
Ahn et al.	2021	Requirements gathering; design and prototyping	2	Yes	Yes	No	No
Akre, et al	2021	evaluation	1	No	No	No	Yes
Al-Hajj	2013	Testing & evaluation	1	No	No	Yes	No
Al-Hajj et al.	2017	Testing & evaluation	1	No	No	Yes	No
Ali et al.	2018	Post deployment evaluation	1	No	No	No	Yes
Almi√±ana, et al	2022	Requirements gathering; post deployment evaluation	2	Yes	No	No	Yes
Alpers et al.	2023	Post deployment evaluation	1	No	No	No	Yes
Altura, et al.	2023	Testing & evaluation	1	No	No	Yes	No
Anderson et al.	2017	Design & Prototyping; testing & evaluation	2	No	Yes	Yes	No
Andersson et al.	2021	Requirements gathering; design and prototyping; testing & evaluation	3	Yes	Yes	Yes	No
Anema et al.	2012	Post deployment evaluation	1	No	No	No	Yes
Ansari et al	2023	Requirements gathering; testing & evaluation	2	Yes	No	Yes	No
Azofeifa et al.	2012	Testing & evaluation	1	No	No	No	Yes
Backonja, et al	2022	Requirements gathering; design and prototyping; testing & evaluation; post deployment evaluation	4	Yes	Yes	Yes	Yes
Bhowmick et al.	2008	Testing & evaluation	1	No	No	Yes	No
Bogl et al.	2013	Design & Prototyping; testing & evaluation	2	No	Yes	Yes	No
Bollaerts et al	2018	Testing & evaluation	1	No	No	Yes	No
Boonchieng et al.	2019	Testing & evaluation	1	No	No	Yes	No
Borges et al.	2007	Requirements gathering	1	Yes	No	No	No
Brownson et al.	2015	Post deployment evaluation	1	No	No	No	Yes
Burgess, et al	2021	Post deployment evaluation	1	No	No	No	Yes
Butchart et al.	2001	Post deployment evaluation	1	No	No	No	Yes
Carbonare et al.	2012	Testing & evaluation	1	No	No	Yes	No
Card et al.	2021	Post deployment evaluation	1	No	No	No	Yes
Carr et al.	2017	Requirements gathering; design and prototyping	2	Yes	Yes	No	No
Cesario et al.	2012	Requirements gathering; testing & evaluation	2	Yes	No	Yes	No
Chirambo et al.	2021	Post deployment evaluation	1	No	No	No	Yes
Cinnamon et al	2009	Requirements gathering; testing & evaluation	2	Yes	No	Yes	No
Cleland et al.	2019	Design & Prototyping; testing & evaluation	2	No	Yes	Yes	No
Concannon et al.	2019	Testing & evaluation	1	No	No	Yes	No
Cox et al	2013	Requirements gathering	1	Yes	No	No	No
Cretikos et al	2008	Post deployment evaluation	1	No	No	No	Yes
Cruden et al.	2020	Requirements gathering; testing & evaluation	2	Yes	No	Yes	No
Cunningham et al.	2016	Requirements gathering	1	Yes	No	No	No
de Lima	2016	Testing & evaluation	1	No	No	Yes	No
Delcher, et al.	2023	Post deployment evaluation	1	No	No	No	Yes
Doyle, et al.	2023	Post deployment evaluation	1	No	No	No	Yes
E.E. Agbemafle, et al.	2023	Post deployment evaluation	1	No	No	No	Yes
Fareed et al.	2020	Testing & evaluation	1	No	No	Yes	No
Fico et al.	2019	Requirements gathering; design and prototyping; testing & evaluation; post deployment evaluation	4	Yes	Yes	Yes	Yes
Filos, et al.	2021	Requirements gathering; testing & evaluation; post deployment evaluation	3	Yes	No	Yes	Yes
Finch et al.	2019	Post deployment evaluation	1	No	No	No	Yes
Fisher et al.	2011	Testing & evaluation	1	No	No	Yes	No
Foldy et al.	2004	Post deployment evaluation	1	No	No	No	Yes
Foldy et al.	2004	Post deployment evaluation	1	No	No	No	Yes
Gagnon	2016	Post deployment evaluation	1	No	No	No	Yes
Gerrits et al.	2019	Testing & evaluation	1	No	No	Yes	No
Gesteland et al.	2012	Requirements gathering; testing & evaluation	2	Yes	No	Yes	No
Geyer et al.	2020	Testing & evaluation	1	No	No	Yes	No
Gourevitch et al.	2019	Requirements gathering; testing & evaluation; post deployment evaluation	3	Yes	No	Yes	Yes
Grossberndt et al.	2012	Design & Prototyping; testing & evaluation	2	No	Yes	Yes	No
Guimaraes et al.	2021	Post deployment evaluation	1	No	No	No	Yes
Guthrie et al.	2017	Requirements gathering; testing & evaluation	2	Yes	No	Yes	No
Ha et al.	2016	Testing & evaluation	1	No	No	Yes	No
Harris et al.	2018	Post deployment evaluation	1	No	No	No	Yes
Hawver et al.	2009	Design & Prototyping; testing & evaluation	2	No	Yes	Yes	No
Heidebrecht et al.	2011	Post deployment evaluation	1	No	No	No	Yes
Hintermeier et al	2022	Testing & evaluation	1	No	No	Yes	No
Hollis, et al.	2023	Post deployment evaluation	1	No	No	No	Yes
Hu et al.	2006	Testing & evaluation	1	No	No	Yes	No
Hundley et al.	2012	Requirements gathering; design and prototyping; testing & evaluation	3	Yes	Yes	Yes	No
Hussain-Alkhateeb	2018	Requirements gathering	1	Yes	No	No	No
Ilesanmi et al.	2019	Post deployment evaluation	1	No	No	No	Yes
Insyirah Mohd Said et al	2022	Testing & evaluation	1	No	No	Yes	No
Ising, et al.	2023	Testing & evaluation	1	No	No	Yes	No
Jankowska et al.	2019	Design & Prototyping; testing & evaluation	2	No	Yes	Yes	No
Jinpon et al.	2019	Testing & evaluation	1	No	No	Yes	No
Jinpon et al.	2017	Testing & evaluation	1	No	No	Yes	No
Jonnalagadda et al	2022	Requirements gathering	1	Yes	No	No	No
Joshi et al.	2012	Requirements gathering	1	Yes	No	No	No
Kadam et al.	2020	Requirements gathering	1	Yes	No	No	No
Karlsson et al.	2013	Testing & evaluation	1	No	No	Yes	No
Keeling et al.	2011	Testing & evaluation	1	No	No	Yes	No
Kelly et al.	2011	Post deployment evaluation	1	No	No	No	Yes
Kenealy et al.	2011	Design & Prototyping	1	No	Yes	No	No
Laberge et al.	2013	Requirements gathering; testing & evaluation	2	Yes	No	Yes	No
Lardi et al	2021	Post deployment evaluation	1	No	No	No	Yes
Lechner et al	2022	Requirements gathering; design and prototyping; testing & evaluation	3	Yes	Yes	No	Yes
Li, et al.	2022	Design & Prototyping; testing & evaluation	2	No	Yes	Yes	No
Liaw et al.	2020	Requirements gathering; design and prototyping; testing & evaluation	3	Yes	Yes	Yes	No
Livnat et al	2012	Requirements gathering; testing & evaluation	2	Yes	No	Yes	No
Loschen et al.	2007	Post deployment evaluation	1	No	No	No	Yes
Loschen et al.	2010	Post deployment evaluation	1	No	No	No	Yes
Maclachlan et al.	2007	Testing & evaluation	1	No	No	Yes	No
Mansoor et al.	2021	Requirements gathering; testing & evaluation	2	Yes	No	Yes	No
Margevicius et al.	2015	Requirements gathering	1	Yes	No	No	No
McGladrey et al.	2012	Requirements gathering; testing & evaluation	2	Yes	No	Yes	No
Meidani, et al.	2002	Requirements gathering; design and prototyping; testing & evaluation	3	Yes	Yes	Yes	No
Merkord et al.	2017	Requirements gathering; design and prototyping; testing & evaluation	3	Yes	Yes	Yes	No
Millery et al.	2015	Requirements gathering; design and prototyping; post deployment	3	Yes	Yes	No	Yes
Mittelstadt et al.	2014	Requirements gathering; design and prototyping; testing & evaluation	3	Yes	Yes	Yes	No
Mukhtar et al	2006	Requirements gathering; design and prototyping; testing & evaluation	3	Yes	Yes	Yes	No
Nagykaldi et al .	2006	Post deployment evaluation	1	No	No	No	Yes
Ngo et al.	2019	Testing & evaluation	1	No	No	Yes	No
Nguyen et al.	2015	Post deployment evaluation	1	No	No	No	Yes
O'Flaherty, et al.	2021	Requirements gathering; design and prototyping	2	Yes	Yes	No	No
O'Leary, et al.	2023	Testing & evaluation	1	No	No	Yes	No
Olvingson et al.	2002	Requirements gathering	1	Yes	No	No	No
Osborn et al.	2019	Testing & evaluation	1	No	No	Yes	No
Park et al.	2017	Requirements gathering; testing & evaluation	2	Yes	No	Yes	No
Parks et al.	2009	Testing & evaluation	1	No	No	Yes	No
Pelat	2017	Post deployment evaluation	1	No	No	No	Yes
Pontin et al.	2019	Testing & evaluation	1	No	No	Yes	No
Praharaj, et al.	2023	Testing & evaluation	1	No	No	Yes	No
Rachmani et al.	2020	Post deployment evaluation	1	No	No	No	Yes
Rahmad et al	2022	Requirements gathering	1	Yes	No	No	No
Rajamani et. al	2018	Requirements gathering	1	Yes	No	No	No
Rajamani, et al.	2023	Requirements gathering; testing & evaluation; post deployment evaluation	3	Yes	No	Yes	Yes
Rajvanshi et al.	2021	Testing & evaluation	1	No	No	Yes	No
Reeder et al.	2011	Requirements gathering; testing & evaluation	2	Yes	No	Yes	No
Reeder et al.	2014	Requirements gathering; testing & evaluation	2	Yes	No	Yes	No
Riera-Montes	2011	Post deployment evaluation	1	No	No	No	Yes
Rivers, et al.	2023	Requirements gathering; design and prototyping	2	Yes	Yes	No	No
Roberton et al.	2017	Post deployment evaluation	1	No	No	No	Yes
Robinson et al.	2011	Requirements gathering; design and prototyping	2	Yes	Yes	No	No
Sahar et al.	2015	Requirements gathering; design and prototyping; testing & evaluation; post deployment evaluation	4	Yes	Yes	Yes	Yes
Schooley et al.	2020	Requirements gathering; design and prototyping	2	Yes	Yes	No	No
Scotch et al.	2007	Post deployment evaluation	1	No	No	No	Yes
Semwanga et al.	2016	Design & prototyping	1	No	Yes	No	No
Shimpi et al	2023	Requirements gathering; design and prototyping; testing & evaluation	3	Yes	Yes	Yes	No
Sinclair et al.	2008	Post deployment evaluation	1	No	No	No	Yes
Sopan et al.	2012	Design & Prototyping; testing & evaluation	2	No	Yes	Yes	No
Stegmuller et al.	2017	Post deployment evaluation	1	No	No	No	Yes
Struik et al.	2019	Design & Prototyping; testing & evaluation	2	No	Yes	Yes	No
Sutcliffe et al.	2014	Requirements gathering; design and prototyping; testing & evaluation	3	Yes	Yes	Yes	No
Svoronos	2008	Post deployment evaluation	1	No	No	No	Yes
Swift, et al.	2023	Post deployment evaluation	1	No	No	No	Yes
Tchoualeu, et al.	2021	Testing & evaluation	1	No	No	No	Yes
Tegegne et al	2023	Testing & evaluation	1	No	No	Yes	No
Tennant et al	2022	Requirements gathering; testing & evaluation	2	Yes	No	Yes	No
Thew et al.	2011	Testing & evaluation	1	No	No	Yes	No
Thew et al.	2009	Requirements gathering; design and prototyping	2	Yes	Yes	No	No
Tilahun et al.	2014	Testing & evaluation	1	No	No	Yes	No
Timpka et al.	2005	Design & prototyping	1	No	Yes	No	No
Tobgay et al.	2016	Post deployment evaluation	1	No	No	No	Yes
Tom-Aba et al.	2018	Design & prototyping; post deployment evaluation	2	No	Yes	No	Yes
Travers et al.	2013	Design & Prototyping; testing & evaluation	2	No	Yes	Yes	No
Turner et al.	2013	Requirements gathering; testing & evaluation	2	Yes	No	Yes	No
V√°zquez Noguera, et al.	2023	Testing & evaluation	1	No	No	Yes	No
Valaitis et al.	2005	Post deployment evaluation	1	No	No	No	Yes
Wang et al.	2018	Post deployment evaluation	1	No	No	No	Yes
Wang et al.	2017	Requirements gathering; design and prototyping; testing & evaluation	3	Yes	Yes	Yes	No
Wells, et al	2021	Testing & evaluation	1	No	No	Yes	No
Wongsapai et al.	2013	Requirements gathering; testing & evaluation; post deployment evaluation	3	Yes	No	Yes	Yes
Wu et al.	2020	Testing & evaluation	1	No	No	Yes	No
Yancey et al.	2010	Testing & evaluation; post deployment evaluation	2	No	No	Yes	Yes
Yang, et al.	2023	Requirements gathering; design and prototyping; testing & evaluation; post deployment evaluation	4	Yes	Yes	Yes	Yes
Yuan et al.	2017	Testing & evaluation	1	No	No	Yes	No
Zakkar et al.	2017	Post deployment evaluation	1	No	No	No	Yes
Zheng, et al	2021	Requirements gathering; testing & evaluation; post deployment evaluation	3	Yes	No	Yes	Yes
							0

## Sheet: Requirements
Authors (first author, et al.)	Publication Year	Stakeholder and expert meetings/workshops/informal discussions	N	Delphi	N	Interview	N	Observations	N	Questionnaire	N	Focus Groups	N	Evaluation of Previous Version of Tool	N	Task Analysis
Accorsi et al.	2014	Yes	10	-	-	-	-	-	-	-	-	-	-	-	-	-
Adini et al.	2014	-	-	Yes	117	-	-	-	-	-	-	-	-	-	-	-
Ahn et al.	2021	-	-	-	-	Yes	3	-	-	-	-	-	-	-	-	-
Almi√±ana, et al	2022	Yes	Not Stated	-	-	-	-	-	-	-	-	-	-	-	-	-
Andersson et al.	2021	-	-	-	-	Yes	Not stated	Yes	Not stated	-	-	-	-	Yes	Not stated	-
Ansari et al	2023	Yes	6			Yes	5			Yes	20			Yes	20	-
Backonja, et al	2022	-	-	-	-	Yes	Not stated	-	-	-	-	-	-	-	-	-
Borges et al.	2007	Yes	5	-	-	-	-	Yes	5	-	-	-	-	-	-	-
Carr et al.	2017	-	-	-	-	Yes	5	-	-	-	-	Yes	8	-	-	-
Cesario et al.	2012	-	-	-	-	Yes	Not stated	-	-	-	-	-	-	-	-	-
Cinnamon et al	2009	Yes	Not stated	-	-	-	-	-	-	-	-	-	-	-	-	-
Cox et al	2013	-	-	-	-	-	-	-	-	Yes	64	-	-	-	-	-
Cruden et al.	2020	Yes	8	-	-	-	-	-	-	Yes	8	-	-	-	-	-
Cunningham et al.	2016	-	-	-	-	Yes	40	-	-	-	-	Yes	40	-	-	-
Fico et al.	2019	-	-	-	-	-	-	-	-	-	-	Yes	38	-	-	Yes
Filos, et al.	2021	-	-	Yes	Not stated	-	-	-	-	-	-	-	-	-	-	-
Gesteland et al.	2012	-	-	-	-	Yes	10	-	-	-	-	-	-	-	-	-
Gourevitch et al.	2019	Yes	Not stated	-	-	-	-	-	-	-	-	-	-	-	-	-
Guthrie et al.	2017	-	-	-	-	Yes	Not stated	-	-	-	-	Yes	Not stated	-	-	-
Hundley et al.	2012	Yes	Not stated	-	-	-	-	-	-	-	-	-	-	-	-	-
Hussain-Alkhateeb	2018	-	-	-	-	Yes	34	-	-	Yes	34	-	-	-	-	-
Jonnalagadda et al	2022	-	-	-	-	-	-	-	-	-	-	Yes	6	-	-	-
Joshi et al.	2012	-	-	-	-	Yes	20	-	-	Yes	20	-	-	-	-	-
Kadam et al.	2020	-	-	Yes	51	-	-	-	-	-	-	-	-	-	-	-
Laberge et al.	2013	-	-	-	-	Yes	Not stated	-	-	-	-	Yes	Not stated	-	-	-
Lechner et al	2022	Yes	Not stated	-	-	-	-	-	-	-	-	-	-	-	-	-
Liaw et al.	2020	Yes	Not stated	-	-	-	-	-	-	-	-	-	-	-	-	-
Livnat et al	2012	-	-	-	-	Yes	50	-	-	-	-	-	-	-	-	-
Mansoor et al.	2021	-	-	-	-	Yes	4	-	-	-	-	-	-	-	-	-
Margevicius et al.	2015	Yes	29	-	-	-	-	-	-	-	-	-	-	-	-	-
McGladrey et al.	2012	Yes	Not stated	-	-	-	-	-	-	-	-	-	-	-	-	-
Meidani, et al.	2002	-	-	-	-	Yes	7	-	-	-	-	-	-	-	-	-
Merkord et al.	2017	Yes	Not stated	-	-	-	-	-	-	-	-	-	-	-	-	-
Millery et al.	2015	Yes	6	-	-	-	-	-	-	-	-	-	-	-	-	-
Mittelstadt et al.	2014	Yes	Not stated	-	-	-	-	-	-	-	-	-	-	-	-	-
Mukhtar et al	2006	Yes	Not stated	Yes	Not stated	-	-	-	-	-	-	-	-	-	-	-
O'Flaherty, et al.	2021	Yes	30	-	-	-	-	-	-	Yes	16	-	-	-	-	-
Olvingson et al.	2002	-	-	Yes	Not stated	-	-	-	-	-	-	-	-	-	-	-
Park et al.	2017	-	-	-	-	Yes	12	-	-	-	-	-	-	-	-	-
Rahmad et al	2022	-	-	-	-	Yes	24	-	-	-	-	-	-	-	-	-
Rajamani et. al	2018	-	-	-	-	Yes	17	-	-	-	-	-	-	-	-	-
Rajamani, et al.	2023	Yes	Not stated	-	-	-	-	-	-	-	-	-	-	-	-	-
Reeder et al.	2011	-	-	-	-	Yes	5	-	-	-	-	-	-	-	-	-
Reeder et al.	2014	-	-	-	-	Yes	19	-	-	-	-	-	-	-	-	-
Rivers, et al.	2023	-	-	-	-	-	-	-	-	-	-	Yes	12	-	-	-
Robinson et al.	2011	Yes	Not stated	-	-	-	-	-	-	-	-	-	-	-	-	-
Sahar et al.	2015	-	-	-	-	-	-	-	-	-	-	Yes	Not stated	-	-	-
Schooley et al.	2020	-	-	-	-	-	-	-	-	-	-	Yes	33	-	-	-
Shimpi et al	2023	Yes	Not stated	-	-	Yes	5	-	-	-	-	-	-	-	-	-
Sutcliffe et al.	2011	-	-	-	-	Yes	4	Yes	21	-	-	-	-	-	-	-
Stucliffe et al	2014
Tennant et al	2022	-	-	-	-	-	-	Yes	6	-	-	-	-	-	-	-
Thew et al.	2009	Yes	Not stated	-	-	Yes	22	Yes	7	-	-	-	-	-	-	-
Turner et al.	2013	-	-	-	-	Yes	9	-	-	-	-	-	-	-	-	-
Wang et al.	2017	-	-	-	-	-	-	-	-	-	-	Yes	7	-	-	-
Wongsapai et al.	2013	-	-	-	-	Yes	20	-	-	-	-	-	-	-	-	-
Yang, et al.	2023	-	-	-	-	Yes	3	-	-	-	-	-	-	-	-	-
Zheng, et al	2021	-	-	-	-	-	-	-	-	-	-	Yes	Not stated	-	-	-
		21	13.4286	5	84	26	15.1429	5	9.75	6	27	11	20.5714	2	20	1

## Sheet: Design
Authors (first author, et al.)	Publication Year	Informal feedback	N	Heuristic evaluation	N	Workshop	N	Expert review	N	Questionnaire	N	Focus groups	N	Interview	N	Delphi	N
Ahn et al.	2021	Yes	5	-	-	-	-	-	-	-	-	-	-	-	-	-	-
Anderson et al.	2017	-	-	Yes	Not stated	-	-	-	-	-	-	-	-	-	-	-	-
Andersson et al.	2021	-	-	-	-	Yes	35	-	-	-	-	-	-	-	-	-	-
Backonja, et al	2022	-	-	-	-	Yes	Not stated	-	-	-	-	-	-	-	-	-	-
Bogl et al.	2013	-	-	Yes	Not stated	-	-	-	-	-	-	-	-	-	-	-	-
Carr et al.	2017	-	-	-	-	Yes	6	-	-	-	-	-	-	-	-	-	-
Cleland et al.	2019	-	-	Yes	3	-	-	-	-	-	-	-	-	-	-	-	-
Fico et al.	2019	-	-	Yes	5	-	-	-	-	-	-	-	-	-	-	-	-
Grossberndt et al.	2012	-	-	-	-	Yes	Not stated	-	-	-	-	-	-	-	-	-	-
Hawver et al.	2009	-	-	-	-	-	-	Yes	Not stated	-	-	-	-	-	-	-	-
Hundley et al.	2012	-	-	-	-	-	-	Yes	Not stated	-	-	-	-	-	-	-	-
Jankowska et al.	2019	-	-	-	-	-	-	Yes	Not stated	-	-	-	-	-	-	-	-
Kenealy et al.	2011	-	-	-	-	-	-	Yes	Not stated	-	-	-	-	-	-	-	-
Lechner et al	2022	-	-	-	-	-	-	-	-	-	-	-	-	Yes	30	-	-
Li, et al.	2022	-	-	-	-	Yes	6	-	-	Yes	6	-	-	-	-	-	-
Liaw et al.	2020	-	-	-	-	Yes	Not stated	-	-	-	-	-	-	-	-	-	-
Meidani, et al.	2002	-	-	-	-	Yes	Not stated	-	-	-	-	-	-	-	-	-	-
Merkord et al.	2017	-	-	-	-	-	-	-	-	-	-	Yes	Not stated	-	-	Yes	Not stated
Millery et al.	2015	-	-	-	-	-	-	Yes	1	-	-	-	-	-	-	-	-
Mittelstadt et al.	2014	-	-	-	-	Yes	Not stated	-	-	-	-	-	-	-	-	-	-
Mukhtar et al	2006	-	-	-	-	Yes	Not stated	-	-	-	-	-	-	-	-	-	-
O'Flaherty, et al.	2021	-	-	-	-	Yes	30	-	-	-	-	-	-	-	-	-	-
Rivers, et al.	2023	Yes	Not stated`	-	-	-	-	-	-	-	-	Yes	7	-	-	-	-
Robinson et al.	2011	-	-	-	-	-	-	-	-	Yes	21	-	-	-	-	-	-
Sahar et al.	2015	-	-	-	-	Yes	Not stated	-	-	-	-	-	-	-	-	-	-
Schooley et al.	2020	-	-	-	-	Yes	Not stated	-	-	-	-	-	-	-	-	-	-
Semwanga et al.	2016	-	-	-	-	Yes	Not stated	-	-	-	-	-	-	-	-	-	-
Shimpi et al	2023	-	-	-	-	Yes	Not stated	-	-	-	-	-	-	-	-	-	-
Sopan et al.	2012	-	-	-	-	-	-	Yes	3	-	-	-	-	-	-	-	-
Struik et al.	2019	-	-	-	-	-	-	Yes	5	-	-	-	-	-	-	-	-
Sutcliffe et al.	2014	-	-	-	-	Yes	8	-	-	-	-	-	-	-	-	-	-
Thew et al.	2009	-	-	-	-	-	-	Yes	Not stated	-	-	-	-	-	-	-	-
Timpka et al.	2005	-	-	-	-	-	-	-	-	-	-	-	-	Yes	6	-	-
Tom-Aba et al.	2018	-	-	-	-	Yes	65	-	-	-	-	-	-	-	-	-	-
Travers et al.	2013	-	-	-	-	-	-	-	-	Yes	11	-	-	-	-	-	-
Wang et al.	2017	-	-	-	-	-	-	-	-	-	-	Yes	7	-	-	-	-
Yang, et al.	2023	-	-	-	-	-	-	Yes	3	-	-	-	-	-	-	-	-
		2	5	4	4	16	25	9	3	3	12.6667	3	7	2	18	1
							10

## Sheet: Testing
Authors (first author, et al.)	Publication Year	Group/Paired User testing	N	Questionnaire	N	Observations	N	Focus Group	N	Informal Feedback	N	Delphi	N	Log data N	User testing	N	Experiment	N	Quantitative performance metrics	N	Interview	N
Accorsi et al.	2014	-	-	Yes	2	-	-	-	-	-	-	-	-	-	-	-	-	-	-	-	-	-
Al-Hajj	2013	Yes	17	Yes	17	Yes	17	-	-	-	-	-	-	-	-	-	-	-	-	-	-	-
Al-Hajj et al.	2017	Yes	8	Yes	8	Yes	8	Yes	8	-	-	-	-	-	-	-	-	-	-	-	-	-
Altura, et al.	2023	-	-	Yes	16	-	-	-	-	-	-	-	-	-	-	-	-	-	-	-	Yes	16
Anderson et al.	2017	-	-	Yes	15	Yes	15	-	-	-	-	-	-	-	Yes	15	-	-	-	-	Yes	15
Andersson et al.	2021	-	-	-	-	-	-	-	-	-	-	-	-	-	Yes	27	-	-	-	-	-	-
Ansari et al	2023	-	-	-	-	-	-	-	-	-	-	-	-	-	Yes	20	-	-	-	-	-	-
Backonja, et al	2022	-	-	-	-	-	-	-	-	-	-	-	-	-	Yes	24	-	-	-	-	Yes	24
Bhowmick et al.	2008	-	-	-	-	-	-	-	-	-	-	Yes	25	-	-	-	-	-	-	-	-	-
Bogl et al.	2013	-	-	-	-	-	-	-	-	Yes	2	-	-	-	-	-	-	-	-	-	-	-
Bollaerts et al	2018	-	-	-	-	-	-	-	-	Yes	11	-	-	-	-	-	-	-	-	-	-	-
Boonchieng et al.	2019	-	-	-	-	-	-	Yes	Not stated	-	-	-	-	-	Yes	20	-	-	-	-	-	-
Carbonare et al.	2012	-	-	Yes	9	-	-	-	-	-	-	-	-	-	-	-	-	-	-	-	-	-
Cesario et al.	2012	-	-	-	-	-	-	-	-	Yes	10	-	-	-	-	-	-	-	-	-	-	-
Cinnamon et al	2009	-	-	Yes	8	-	-	-	-	-	-	-	-	-	Yes	8	-	-	-	-	-	-
Cleland et al.	2019	-	-	Yes	12	Yes	12	-	-	-	-	-	-	-	Yes	12	-	-	Yes	time	-	-
Concannon et al.	2019	-	-	Yes	20	-	-	-	-	-	-	-	-	-	Yes	20	-	-	Yes	time, accuracy/success	-	-
Cruden et al.	2020	-	-	-	-	-	-	-	-	-	-	-	-	-	-	-	-	-	-	-	Yes	11
de Lima	2016	Yes	16	-	-	-	-	Yes	16	-	-	-	-	-	Yes	-	-	-	-	-	-	-
Fareed et al.	2020	-	-	Yes	6	-	-	Yes	6	-	-	-	-	-	Yes	6	-	-	Yes	time	-	-
Fico et al.	2019	-	-	Yes	9	-	-	-	-	-	-	-	-	-	Yes	9	-	-	-	-	-	-
Filos, et al.	2021	-	-	-	-	-	-	Yes	Not stated	-	-	-	-	-	-	-	-	-	-	-	Yes	Not sstated
Fisher et al.	2011	-	-	Yes	Not stated	-	-	-	-	-	-	-	-	-	-	-	-	-	-	-	Yes	Not sstated
Gerrits et al.	2019	-	-	Yes	44	-	-	-	-	-	-	-	-	-	Yes	44	-	-	-	-	-	-
Gesteland et al.	2012	-	-	Yes	5	-	-	-	-	-	-	-	-	-	Yes	5	-	-	-	-	-	-
Geyer et al.	2020	-	-	Yes	10	-	-	-	-	-	-	-	-	-	Yes	10	-	-	Yes	accuracy/success	-	-
Gourevitch et al.	2019	-	-	-	-	-	-	-	-	Yes	Not stated	-	-	-	-	-	-	-	-	-	-	-
Grossberndt et al.	2012	-	-	Yes	Not stated	-	-	-	-	-	-	-	-	-	-	-	-	-	-	-	-	-
Guthrie et al.	2017	-	-	Yes	19	-	-	-	-	-	-	-	-	-	-	-	-	-	-	-	-	-
Ha et al.	2016	-	-	Yes	2	-	-	-	-	-	-	-	-	-	-	-		-	-	-	-	-
Hawver et al.	2009	-	-	-	-	-	-	-	-	Yes	10	-	-	-	Yes	10	-	-	Yes	time; errors	-	-
Hintermeier et al	2022	-	-	-	-	-	-	-	-	-	-	-	-	-	Yes	14	-	-	-	-	Yes	14
Hu et al.	2006	-	-	Yes	33	-	-	-	-	-	-	-	-	-	-	33	Yes	33	Yes	accuracy/success; efficiency	-	-
Hundley et al.	2012	-	-	-	-	-	-	Yes	6	-	-	-	-	-	-	-	-	-	-	-	Yes	9
Insyirah Mohd Said et al	2022	-	-	Yes	10	-	-	-	-	-	-	-	-	-	Yes	10	-	-	-	-	-	-
Ising, et al.	2023	-	-	Yes	30	-	-	-	-	-	-	-	-	-	Yes	6	-	-	Yes	Task success	Yes	6
Jankowska et al.	2019	-	-	-	-	-	-	-	-	Yes	Not stated	-	-	-	-	-	-	-	-	-	-	-
Jinpon et al.	2019	-	-	Yes	22	-	-	-	-	-	-	-	-	-	Yes	22	-	-	-	-	-	-
Jinpon et al.	2017	-	-	Yes	243	-	-	-	-	-	-	-	-	-	-	-	-	-	-	-	-	-
Karlsson et al.	2013	-	-	-	-	-	-	-	-	Yes	Not stated	-	-	-	Yes	Not stated	-	-	-	-	-	-
Keeling et al.	2011	-	-	-	-	-	-	-	-	-	-	-	-	-	Yes	16	-	-	-	-	Yes	16
Laberge et al.	2013	-	-	Yes	5	-	-	-	-	-	-	-	-	-	-	-	-	-	-	-	-	-
Li, et al.	2022	-	-	-	-	-	-	Yes	15	-	-	-	-	-	-	-	-	-	-	-	Yes	15
Liaw et al.	2020	-	-	Yes	11	-	-	-	-	-	-	-	-	-	-	-	-	-	-	-	Yes	11
Livnat et al	2012	-	-	Yes	27	-	-	-	-	-	-	-	-	-	Yes	27	-	-	-	-	-	-
Maclachlan et al.	2007	-	-	Yes	27	-	-	Yes	27	-	-	-	-	-	Yes	27	-	-	-	-	-	-
Mansoor et al.	2021	-	-	-	-	-	-	-	-	Yes	3	-	-	-	-	-	-	-	-	-	-	-
McGladrey et al.	2012	-	-	Yes	12	-	-	-	-	Yes	12	-	-	-	Yes	12	-	-	-	-	-	-
Meidani, et al.	2002	-	-	Yes	40	-	-	-	-	-	-	-	-	-	Yes	40	-	-	-	-	-	-
Merkord et al.	2017	-	-	-	-	-	-	-	-	Yes	Not stated	-	-	-	-	-	-	-	-	-	-	-
Mittelstadt et al.	2014	-	-	-	-	-	-	-	-	Yes	1	-	-	-	Yes	1	-	-	-	-	-	-
Mukhtar et al	2006	-	-	-	-	-	-	-	-	Yes	Not stated	-	-	-	Yes	Not stated	-	-	-	-	-	-
Ngo et al.	2019	-	-	Yes	16	-	-	-	-	-	-	-	-	-	Yes	3	-	-	-	-	Yes	3
O'Leary, et al.	2023	-	-	-	-	-	-	-	-	-	-	-	-	-	-	-	-	-	-	-	Yes	17
Osborn et al.	2019	-	-	Yes	39	-	-	-	-	Yes	Not stated	-	-	-	-	-	-	-	-	-	-	-
Park et al.	2017	-	-	-	-	-	-	-	-	-	-	-	-	-	-	-	-	-	-	-	Yes	9
Parks et al.	2009	-	-	-	-	-	-	-	-	-	-	-	-	Yes	Yes	7	-	-	Yes	time	-	-
Pontin et al.	2019	-	-	-	-	-	-	Yes	28	-	-	-	-	-	Yes	28	-	-	-	-	-	-
Praharaj, et al.	2023	-	-	Yes	30	-	-	-	-	-	-	-	-	-	Yes	30	-	-	-	-	-	-
Rajamani, et al.	2023	-	-	-	-	-	-	-	-	-	-	-	-	-	Yes	Not stated	-	-	Yes	Clicks; time	-	-
Rajvanshi et al.	2021	-	-	-	-	-	-	-	-	Yes	Not stated	-	-	-	-	-	-	-	-	-	-	-
Reeder et al.	2011	-	-	Yes	5	-	-	-	-	-	-	-	-	-	Yes	2	-	-	-	-	-	-
Reeder et al.	2014	-	-	-	-	-	-	Yes	9	-	-	-	-	-	-	-	-	-	-	-	-	-
Sahar et al.	2015	Yes	Not stated	-	-	-	-	-	-	-	-	-	-	-	-	-	-	-	-	-	-	-
Shimpi et al	2023	-	-	-	-	-	-	-	-	-	-	-	-	-	Yes	9	-	-	-	-	-	-
Sopan et al.	2012	-	-	-	-	-	-	-	-	Yes	Not stated	-	-	-	Yes	Not stated	-	-	-	-	-	-
Struik et al.	2019	-	-	-	-	-	-	-	-	-	-	-	-	-	Yes	10	-	-	-	-	Yes	10
Sutcliffe et al.	2014			Yes	14										Yes	14
Tegegne et al	2023	-	-	Yes	Not stated	-	-	-	-	-	-	-	-	-	-	-	-	-	-	-	-	-
Tennant et al	2022	-	-	Yes	22	-	-	-	-	-	-	-	-	-	Yes	22	-	-	-	-	Yes	22
Thew et al.	2011	-	-	-	-	-	-	-	-	-	-	-	-	-	Yes	21	-	-	-	-	Yes	21
Tilahun et al.	2014	-	-	Yes	17	-	-	-	-	-	-	-	-	-	-	-	-	-	-	-	-	-
Travers et al.	2013	-	-	Yes	9	-	-	-	-	-	-	-	-	-	-	-	-	-	-	-	-	-
Turner et al.	2013	-	-	-	-	-	-	-	-	Yes	9	-	-	-	Yes	2	-	-	-	-	-	-
V√°zquez Noguera, et al.	2023	-	-	Yes	6	-	-	-	-	-	-	-	-	-	Yes	6	-	-	Yes	Time	-	-
Wang et al.	2017	-	-	-	-	-	-	Yes	5	-	-	-	-	-	-	-	-	-	-	-	-	-
Wells, et al	2021	-	-	Yes	15	-	-	-	-	-	-	-	-	-	-	-	-	-	-	-	Yes	15
Wongsapai et al.	2013	-	-	-	-	-	-	-	-	-	-	Yes	5	-	-	-		-	-	-	-	-
Wu et al.	2020	-	-	Yes	Not stated	-	-	Yes	Not stated	-	-	-	-	Yes	Yes	Not stated	-	-	-	-	-	-
Yancey et al.	2010	-	-	-	-	-	-	-	-	-	-	-	-	-	Yes	3	-	-	-	-	-	-
Yang, et al.	2023	-	-	-	-	-	-	-	-	-	-	-	-	-	-		-	-	-	-	Yes	3
Yuan et al.	2017	-	-	Yes	10	-	-	-	-	Yes	10	-	-	Yes	Yes	10	-	-	Yes	(completion + success rate; time-on-task	-	-
Zheng, et al	2021	-	-	Yes	20	Yes	20	-	-	-	-	-	-	-	Yes	20	-	-	-	-	Yes	20
		4	13.6667	43	22.1795	5	14.4	12	13.3333	17	7.55556	2	15	3	45	15.625	1	33	11		21	13.5263
																14.8788
																0.0666667

## Sheet: Post Deployment
Authors (first author, et al.)	Publication Year	Questionnaire	N	Interviews	N	Focus Group	N	User Test	N	Quantitiaive Metrics	N	Log data	Informal Feedback	N	Observations	N	App Issue Reporting	A/B comparison	Heuristic Evaluation	N
Aburto et al.	2013	Yes	99	Yes	15	-	-	-	-	-	-	-
Akre, et al	2021	Yes	8	-	-	-	-	Yes	8	-	-	Yes			Yes	8	Yes
Ali et al.	2018	-	-	Yes	20	-	-	-	-	-	-	-			-	-
Almi√±ana, et al	2022	-	-	Yes	14	-	-	-	-	-	-	-			-	-
Alpers et al.	2023	-	-	-	-	Yes	6	Yes	6	Yes (task success)	6	-			-	-
Anema et al.	2012	Yes	133	Yes	29	-	-	-	-	-	-	-			-	-
Azofeifa et al.	2012	-	-	Yes	Not stated	-	-	-	-	-	-	-			-	-
Backonja, et al	2022	-	-	-	-	-	-	Yes	12	Yes (task success)	12	-			-	-
Brownson et al.	2015	Yes	603	Yes	659	-	-	-	-	-	-	-			-	-
Burgess, et al	2021	Yes	37	Yes	37	-	-	-	-	-	-	-			-	-
Butchart et al.	2001	-	-	-	-	-	-	-	-	-	-	-	Yes	Not stated	-	-
Card et al.	2021	Yes	10	-	-	-	-	-	-	-	-	Yes	-	-	-	-
Chirambo et al.	2021	Yes	109	Yes	34	-	-	-	-	-	-	-	-	-	-	-
Cretikos et al	2008	-	-	Yes	Not stated	-	-	-	-	-	-	-	-	-	-	-
Delcher, et al.	2023	Yes	17	Yes	17	-	-	-	-	-	-	-	-	-	-	-
Doyle, et al.	2023	-	-	-	-	Yes	11	-	-	-	-	-	-	-	--	-
E.E. Agbemafle, et al.	2023	-	-	Yes	12	-	-	-	-	-	-	-	-	-	-	-
Fico et al.	2019	Yes	16	-	-	Yes	16	-	-	-	-	Yes	-	-	-	-
Filos, et al.	2021	-	-	-	-	Yes	Not stated	-	-	-	-	-	-	-	-	-
Finch et al.	2019	Yes	44	-	-	-	-	-	-	-	-	-	-	-	-	-
Foldy et al.	2004	Yes	16	-	-	-	-	-	-	-	-	-	-	-	-	-
Foldy et al.	2004	Yes	6	-	-	-	-	-	-	-	-	-	-	-	-	-
Gagnon	2016	Yes	267	Yes	18	-	-	-	-	-	-	-	-	-	-	-
Gourevitch et al.	2019	-	-	-	-	-	-	-	-	-	-	Yes	Yes	Not stated	-	-
Guimaraes et al.	2021	Yes	137	-	-	-	-	-	-	-	-		-	-	-	-			Yes	4
Harris et al.	2018	-	-	Yes	7	-	-	-	-	-	-	-	-	-	-	-			-	-
Heidebrecht et al.	2011	-	-	Yes	23	-	-	-	-	-	-	-	-	-	-	-			-	-
Hollis, et al.	2023	Yes	23	Yes	23	-	-	-	-	-	-	-	-	-	-	-			-	-
Ilesanmi et al.	2019	-	-	Yes	16	-	-	-	-	-	-	-	-	-	-	-			-	-
Kelly et al.	2011	Yes	12	-	-	-	-	-	-	-	-	-	-	-	-	-			-	-
Lardi et al	2021	Yes	12	Yes	12	-	-	-	-	-	-	-	-	-	-	-			-	-
Lechner et al	2022	Yes	Not stated	-	-	-	-	-	-	-	-	-	-	-	-	-			-	-
Loschen et al.	2007	Yes	21	-	-	-	-	Yes	21	-	-	Yes	-	-	Yes	21			-	-
Loschen et al.	2010	Yes	16	-	-	-	-	-	-	-	-	-	-	-	-	-			-	-
Millery et al.	2015	Yes	18	-	-	-	--	-	-	-	-	-	-	-	-	-			-	-
Nagykaldi et al .	2006	-	-	-	-	-	-	-	-	-	-	-	Yes	Not stated	-	-			-	-
Nguyen et al.	2015	-	-	Yes	4	Yes	82	-	-	-	-	-	-	-	-	-			-	-
Pelat	2017	-	-	-	-	-	-	-	-	-	-	-	Yes	Not stated	-	-			-	-
Rachmani et al.	2020	-	-	Yes	25	Yes	9	-	-	-	-	-	-	-	-	-			-	-
Rajamani, et al.	2023	-	-	-	-	Yes	9	Yes	9	Yes(time, clicks)	9	-	-	-	-	-			-	-
Riera-Montes	2011	Yes	183	Yes	8	-	-	-	-	-	-	-	-	-	-	-			-	-
Roberton et al.	2017	-	-	Yes	21	-	-	-	-	-	-	-	-	-	-	-			-	-
Sahar et al.	2015	Yes	41	-	-	-	-	-	-	-	-	-	-	-	-	-			-	-
Scotch et al.	2007	Yes	15	-	-	-	-	Yes	15	Yes (task performance)	15	-	-	-	-	-			-	-
Sinclair et al.	2008	-	-	-	-	Yes	Not stated	-	-	-	-	-	-	-	Yes	Not stated			-	-
Stegmuller et al.	2017	Yes	106	Yes	21	-	-	-	-	-	-	-	-	-	-	-			-	-
Svoronos	2008	-	-	Yes	Not stated	-	-	-	-	-	-	-	-	-	-	-			-	-
Swift, et al.	2023	Yes	53	Yes	9	-	-	-	-	-	-	-	-	-	-	-			-	-
Tchoualeu, et al.	2021	Yes	60	Yes	16	Yes	19	-	-	-	-	-	-	-	-	-			-	-
Tobgay et al.	2016	Yes	74	Yes	31	-	-	-	-	-	-	-	-	-	-	-			-	-
Tom-Aba et al.	2018	Yes	74	-	-	-	-	-	-	-	-	-	-	-	-	-		Yes	-	-
Valaitis et al.	2005	Yes	34	-	-	-	-	-	-	-	-	-	-	-	-	-		-	-	-
Wang et al.	2018	Yes	5	-	-	-	-	Yes	5	-	-	-	-	-	-	-		-	-	-
Wongsapai et al.	2013	Yes	26	Yes	26	-	-	-	-	-	-	-	-	-	-	-		Yes	-	-
Yancey et al.	2010	-	-	-	-	-	-	Yes	26	-	-	-	-	-	-	-	Yes	-	-	-
Yang, et al.	2023	Yes	7	-	-	-	-	-	-	-	-	-	-	-	-	-	-	-	-	-
Zakkar et al.	2017	-	-	Yes	7	-	-	-	-	-	-	-	-	-	-	-	-	-	-	-
Zheng, et al	2021	-	-	Not stated	-	-	-	-	-	-	-	-	-	Yes	-	-	-	-	-	-
		33	71.3125	28	44.16	9	21.7143	8	12.75		10.5	5	4	#DIV/0!	3	14.5	2	2	1	4
